# Supplementary material for: The miR-20a/miR-92b Profile Is Associated with Circulating γδ T-Cell Perturbations in Mild Psoriasis
Source: Int J Mol Sci. 2023 Feb 21;24(5):4323. doi: 10.3390/ijms24054323 (PMC10001743; doi:10.3390/ijms24054323)
Supplement: Supplementary file 1 [file ijms-24-04323-s001.zip]

Archive with 3 entries (3 files):
- Source Data.txt
- Supplementary figures.pdf
- Supplementary tables S1&S2.pdf
