# Supplementary material for: The miR-20a/miR-92b Profile Is Associated with Circulating γδ T-Cell Perturbations in Mild Psoriasis
Source: Int J Mol Sci. 2023 Feb 21;24(5):4323. doi: 10.3390/ijms24054323 (PMC10001743; doi:10.3390/ijms24054323)
Supplement: Supplementary file 1 [file ijms-24-04323-s001.zip › Source Data.txt]

##############################################################
Altered miR-20a/miR-92b profile is associated with circulating γδ T cell perturbations in mild psoriasis
Tokic S et al.
Source data
##############################################################

Variable	No.	CD3+TCRgd+ % CD3	P (Mann-Whitney test)
Controls	n=14	3.34 (1.8-7.96)	0.662
Psoriasis	n=13	4.21 (2.64-7.44)	

CMV IgG	No.	CD3+TCRgd+ % CD3	P (Mann-Whitney test)
CMV<median CMV IgG	n=12	3.65 (1.87-8.14)	0.686
CMV>=median CMV IgG	n=12	3.04 (1.99-5.69)	

% CD3+TCRgd(hi)	Controls (n=14)	Psoriasis (n=13)	P (Mann-Whitney test)
Vd2+	0.55 (0.11-2.46)	1.25 (0.13-3.25)	0.733
Vd1+	80.5 (46.2-92.5)	79.5 (54.6-85)	0.577
Vd1negVd2neg	17.6 (7.23-36.8)	17.9 (9.52-32.82)	0.961

% CD3+TCRgd(int)	Controls (n=14)	Psoriasis (n=13)	P (Mann-Whitney test)
Vd2+	44.3 (30.18-66.68)	25.66 (16.29-47.11)	0.126
Vd1+	14.74 (9.33-43.11)	29.81 (7.85-46.7)	0.734
Vd1negVd2neg	22.73 (7.24-30.85)	40.11 (26-48.63)	0.021

% CD3+TCRgd+	Controls (n=14)	Psoriasis (n=13)	P (Mann-Whitney test)
Vd2+	23.5 (8.4-50.1)	16.2 (6.1-29.1)	0.356
Vd1+	35.2 (21.3-66.3)	31.2 (17.5-62.7)	0.752
Vd1negVd2neg	16.9 (8-33.1)	34.6 (21.3-57.1)	0.039

% CD3+	Controls (n=14)	Psoriasis (n=13)	P (Mann-Whitney test)
Vd2+TCRgd+	0.7 (0.34-1.23)	0.35 (0.16-1.35)	0.437
Vd1+TCRgd+	1.5 (0.59-3.23)	0.93 (0.57-1.64)	0.269
Vd1negVd2negTCRgd+	0.43 (0.32-0.83)	1 (0.52-1.61)	0.044

% CD3+	Controls (n=14)	Psoriasis (n=13)	P (Mann-Whitney test)
TCRgd+(hi)	0.97 (0.39-3.49)	0.99 (0.51-1.63)	0.884
TCRgd+(int)	2.37 (1.11-4.27)	1.59 (1.24-2.52)	0.356

Gender	No.	Fold change (miR-29a)	P (Mann-Whitney test)
Male	n=17	1.18 (0.52-1.15)	0.039
Female	n=8	0.54 (0.25-0.89)	

##############################################################
			
